# Supplementary material for: Irritable bowel syndrome and associated mental health problems among Middle East and North African medical students: a multicentric cross-sectional study
Source: BMC Public Health. 2025 Nov 17;25:3968. doi: 10.1186/s12889-025-25356-7 (PMC12621377; doi:10.1186/s12889-025-25356-7)
Supplement: Supplementary file 1 — Supplementary Material 1. [file 12889_2025_25356_MOESM1_ESM.xlsx]

## Sheet: Form Responses 1
Name in English	E-mail	Affiliation
Ashraqat Almatalka.	ashraget26@gmail.com	Faculty of Medicine, Yarmouk University, irbid , jordan.
Aya Tawaha	tawahaaya@gmail.com	Faculty of Medicine, Yarmouk University, irbid , jordan.
Basma Salhin	basmasaleheen@gmail.com	Kasr Al Ainy, Cairo University, Egypt.
Ibtihaj Mo'tassem Wahdan	22011737@students.hebron.edu	Department of Medicine, Faculty of Medicine, Hebron University, Hebron, Palestine.
Hamsa Raed Saad	hamsa_raed02@hotmail.com	Department of Medicine, Faculty of Medicine and Health Sciences, Arab American University, Jenin, Palestine.
Alyaa Khaled Madeeh	ak1710@fayoum.edu.eg	Faculty of Medicine, Fayoum University, Fayoum, Egypt.
Hibah Ikroush	hibahikroush@gmail.com	Faculty of Medicine, University of Benghazi, Benghazi, Libya.
Omar Qasem Heih	omaralheeh123@gmail.com	Faculty of Medicine, Palestine polytechnic university, Palestine.
Sara K. Emgaib	sarosarosan73@gmail.com	Faculty of Medicine, Tobruk university, Tobruk, Libya.
Batoul Nizam Housheya	batoulnitham02@gmail.com	Department of Medicine, Faculty of Medicine and Health Sciences, Hebron University, Hebron, Palestine.
Ibrahiem Ghandi Hasani	hasaniibrahiem@gmail.com	Faculty of Medicine, Palestine Polytechnic University, Palestine.
Ramez Alsharif	ramiez.2003@gmail.com	Department of medicine, Faculty of Medicine and Health Science, Al-Quds University, Alquds, Palestine.
Hoda Fahmy Abo‑Bakr	doctorhoda891@gmail.com	Faculty of Medicine, Beni seuf University, Beni seuf, Egypt.
Omnia EmadEldin AbdElhamid Badwy	omniaemad84@gmail.com	Faculty of Medicine, Beni Suef University, Beni Suef,Egypt.
Yusuf Aboelazm Elba	jo2003elba@gmail.com	Faculty of Medicine, Tanta university, Tanta, Egypt.
Alshimaa Hejazy	alshimaahussien14162@gmail.com	Faculty of Medicine, Assiut university, Assiut, Egypt.
Mayar Ahmed Zaki	Mayarzaki4@gmail.com	Helwan University, Cairo, Egypt.
Jafar Sayara	j3farjaraysh@gmail.com	Department of medicine, Faculty of Medicine and Health Science, Al-Quds University, Alquds, Palestine.
Malak Hroub	malak.hroub@students.alquds.edu	Department of medicine, Faculty of Medicine and Health Science, Al-Quds University, Alquds, Palestine.
Alaa Abualrub	alaa.abualrub@students.alquds.edu	Department of medicine, Faculty of Medicine and Health Science, Al-Quds University, Alquds, Palestine.
Rami Al-Horani	rr00405@gmail.com	Faculty of Medicine, Damascus University, Damascus, Syria.
Mohammed Al Abdallah	mohammedalabdallah066@gmail.com	Faculty of Medicine, Al Andalus University, Tartous, Syria.
Ali Alhasan	systemana91@gmail.com	Faculty of Medicine, Al Andalus University, Tartous, Syria.
Jocelyne Atieh	joseatieh@gmail.com	Faculty of Medicine, Aleppo University, Aleppo, Syria.
Mouhamad yahia anis	Dryahiaanis@gmail.com	Faculty of Medicine, Aleppo University, Aleppo, Syria.
Ali Hmidoush	hmidoushali0@gmail.com	Faculty of Medicine, Tishreen University, Latakia, Syria.
Zein Daoud	zein7.daoud@gmail.com	Faculty of Medicine, Tishreen University, Latakia, Syria.
Oddie Alakraa	oddie.alakraa@gmail.com	Faculty of Medicine, Tishreen University, Latakia, Syria.
Antoine Dayoub	tntn23.1@gmail.com	Faculty of Medicine, Al Baath university, Homs, Syria.
Rahaf Altaher	rahafaltaher878@gmail.com	College of Medicine, Alfaisal University, Riyadh 11533, Saudi Arabia.
Adil TayebElasma	Adil192003@gmail.com	Faculty of medicine, Alzaiem Alazhari University (AAU), Sudan
Hala khair	Hala.moon.20001@gmail.com	Faculty of Medicine, The Syrian Private University
Maamoun alfawares	maamounalfawares064@gmail.com	Faculty of Medicine, Syrian Private University, Damascus, Syria.
Malaz Mahgoub Khogaly	Malatha2020dr@gmail.com	Faculty of Medicine and health since Omdurman Islamic University (OIU), Omdurman, Sudan
Yusra Emhara	yusraemhara@gmail.com	Faculty of Medicine, Gharian University, Gharian, Libya
Sabreen Amer	amersabrina39@gmail.com	Faculty of Medicine, Gharian University, Gharian, Libya
Rana Abdelnasser Abdelrahman	rana.abdelnasser.abdelrahman@Gmail.com	MBBCH Candidate, Faculty of Medicine, Benha University, Benha, Egypt
wessameldeen atef	wessameldeenatef@gmail.com	Faculty of Medicine, Zagazig University, Zagazig, Egypt.
Noora Madhloom Naji Naji	nouramnajihassan@gmail.com	Department of Radiology, Nahrain University College Of Medicine, Baghdad, Iraq
Abdalla Atef	a.3atef.d@gmail.com	Faculty of Medicine, Benha University, Benha, Egypt.
Mai Kadry	maikadry2000@gmail.com	Faculty of Medicine, Alexandria University, Alexandria, Egypt.
Haidy Osama Ismail	Haidy.osama9@gmail.com	Faculty of Medicine, Alexandria University, Alexandria, Egypt.
Karim Mohamed Saeed	temowerner4324@gmail.com	Faculty of Medicine, Zagazig University, Zagazig, Egypt.
Mo'tasem Abdelaziz	ahmad.med_2348@med.kfs.edu.eg	Faculty of Medicine, Kafrelsheikh University, Egypt.
Ahmed farrag	ahmad.med_2348@med.kfs.edu.eg	Faculty of Medicine, Kafrelsheikh University, Egypt.
Rawan Gameel Hekal	gameelrawan50@gmail.com	Faculty of Medicine, Menoufia University, Menoufia, Egypt.
Omar Elbarbary	omarelbarbary03@gmail.com	Faculty of Medicine, Menoufia University, Menoufia, Egypt.
Mariam El-Saeed	Mariam.4m99@gmail.com	Faculty of Medicine, Suez University, Suez, Egypt.
Yasmin Elsayed Mohamed Haroun	yasmin.haroun@students.kasralainy.edu.eg	Faculty of Medicine, Cairo University, Egypt
Moamen Roshdy		Faculty of Medicine, Assiut University, Assiut, Egypt
